# Supplementary material for: SARS-CoV-2 integral membrane proteins shape the serological responses of patients with COVID-19
Source: iScience. 2021 Sep 29;24(10):103185. doi: 10.1016/j.isci.2021.103185 (PMC8479324; doi:10.1016/j.isci.2021.103185)
Supplement: Table S1. Clinical information and raw data obtained from healthy donors and COVID-19 patients, related to Table 1 [file mmc2.xlsx]

## Sheet: CTRL
#Patient	#Cohort	Clinical features	Date of birth	Age	Sex	Date of blood sample	Time from PCR to blood sample	Time from symptoms to blood sample	IgG Beckman	Result Beckman	Total Ab Roche	Result Roche	IgG_S	IgG_E	IgG_M	IgM_S	IgM_E	IgM_M	IgA_S	IgA_E	IgA_M
639779	CTR1	control	1992-11-24	26.7014	F	2019-08-01	-	-	0.04	NEG	0.04	NEG	1.67661	1.43765	1.48825	1.48133	1.42935	1.40606	1.07897	1.02368	1.02807
639780	CTR1	control	1978-07-27	41.0411	M	2019-08-01	-	-	0.03	NEG	0.03	NEG	1.39796	1.49129	1.65111	1.77366	1.84087	1.70132	1.02669	1.0015	1.00087
639781	CTR1	control	1996-07-16	23.0575	M	2019-08-01	-	-	0.02	NEG	0.02	NEG	1.12609	1.2378	1.11354	1.3515	1.27555	1.18903	1.0128	1.05257	0.990468
639782	CTR1	control	1967-07-28	52.0466	M	2019-08-01	-	-	0.05	NEG	0.05	NEG	1.17	1.21069	1.22198	1.34254	1.28832	1.28997	0.993772	1.06058	1.04005
639783	CTR1	control	1977-07-01	42.1123	M	2019-08-01	-	-	0.03	NEG	0.03	NEG	1.71623	1.55431	1.32365	1.33328	1.27138	1.25232	1.02451	1.05346	1.02455
639784	CTR1	control	2003-04-28	16.2712	F	2019-08-01	-	-	0.04	NEG	0.04	NEG	1.25762	1.10692	1.10677	1.40624	1.13641	1.04241	0.99827	1.02899	0.958529
639785	CTR1	control	1971-01-01	48.6137	F	2019-08-01	-	-	0.02	NEG	0.02	NEG	0.896403	1.03948	1.0383	1.30463	1.2764	1.17831	0.900833	0.934744	0.97532
639786	CTR1	control	1962-04-23	57.3123	F	2019-08-01	-	-	0.02	NEG	0.02	NEG	1.21432	1.30582	1.16329	1.42299	1.43716	1.21048	0.909187	1.0172	0.936214
639787	CTR1	control	1963-08-30	55.9589	F	2019-08-01	-	-	0.04	NEG	0.04	NEG	1.48334	1.33758	1.2023	1.87723	1.5221	1.26008	0.993307	1.04399	0.969762
639788	CTR1	control	1981-09-27	37.8685	F	2019-08-01	-	-	0.03	NEG	0.03	NEG	1.23068	1.18809	1.2567	1.37063	1.25916	1.28559	0.932084	0.9819	0.990402
639789	CTR1	control	1937-03-21	82.4192	M	2019-08-01	-	-	0.03	NEG	0.03	NEG	1.23289	1.37342	1.10772	1.37429	1.36578	1.00083	0.975444	0.884139	0.984262
639790	CTR1	control	1982-01-01	37.6055	M	2019-08-01	-	-	0.04	NEG	0.04	NEG	1.49618	1.63879	1.38135	1.03378	1.16554	1.04008	1.02664	0.942645	1.01813
639791	CTR1	control	1995-11-07	23.7479	M	2019-08-01	-	-	0.03	NEG	0.03	NEG	1.1829	1.28491	1.12998	1.06128	1.25503	1.03728	1.00323	0.902473	1.00837
639792	CTR1	control	1970-12-26	48.6301	M	2019-08-01	-	-	0.03	NEG	0.03	NEG	1.33944	1.32754	1.04147	1.17839	1.22593	0.95637	1.06469	0.94759	1.09755
639793	CTR1	control	1986-04-05	33.3452	F	2019-08-01	-	-	0.03	NEG	0.03	NEG	0.954502	0.936976	1.10277	1.13841	1.22721	1.09271	1.01075	0.98825	0.937353
CTR1	CTR1	control	1988-07-28	31	F	before 2020	-	-	-	-	-	-	1.46268	1.01751	1.04388	2.00607	1.2306	1.34449	0.993985	0.973531	1.09072
CTR2	CTR1	control	1974-03-06	45	M	before 2020	-	-	-	-	-	-	1.14267	1.06578	1.02435	1.4853	1.433	1.37663	1.17321	1.05956	1.14539
CTR3	CTR1	control	1982-04-13	38	F	before 2020	-	-	-	-	-	-	1.12523	0.912143	1.08513	1.67586	1.32396	1.51325	0.962368	0.92229	1.49762
CTR4	CTR1	control	1988-07-30	30	F	before 2020	-	-	-	-	-	-	1.33322	0.932778	1.04069	1.44471	1.37531	1.59596	1.00732	0.941371	1.05485
CTR5	CTR1	control	1995-05-23	23	M	before 2020	-	-	-	-	-	-	1.28687	0.953405	1.05371	1.23369	1.44439	1.56891	0.911369	0.892023	0.918765
CTR6	CTR1	control	1998-12-26	21	F	before 2020	-	-	-	-	-	-	0.878237	0.769799	1.051	1.61832	1.39001	1.89358	0.947866	0.934034	0.977406
CTR7	CTR1	control	1995-01-30	23	F	before 2020	-	-	-	-	-	-	2.33121	1.0045	0.97742	1.35805	1.15863	1.28042	1.058	0.978313	1.04497
CTR8	CTR1	control	-	-	-	before 2020	-	-	-	-	-	-	0.986286	0.900488	0.892427	1.41622	1.29087	1.24203	1.05655	1.00727	1.06166
CTR9	CTR1	control	-	-	-	before 2020	-	-	-	-	-	-	0.943078	0.911516	0.801192	1.34528	1.46586	1.50291	1.03647	0.967611	1.01103
CTR10	CTR1	control	-	-	-	before 2020	-	-	-	-	-	-	1.0133	0.913431	0.866633	1.27041	1.3253	1.3008	1.00987	0.966604	0.982751
CTR11	CTR1	control	-	-	-	before 2020	-	-	-	-	-	-	2.387	1.14976	1.05007	1.5672	1.40762	1.49763	1.10113	1.08577	1.13247
CTR12	CTR1	control	-	-	-	before 2020	-	-	-	-	-	-	1.21119	0.878076	0.812778	1.49068	1.40843	1.37358	1.0116	0.944785	0.973077
CTR13	CTR1	control	-	-	-	before 2020	-	-	-	-	-	-	1.16043	0.910255	0.827005	1.66848	1.48639	1.41301	1.17649	1.00521	1.06128
CTR14	CTR1	control	-	-	-	before 2020	-	-	-	-	-	-	1.50766	0.917301	0.993585	1.42707	1.20973	1.29585	1.05837	1.00464	1.12137
CTR15	CTR1	control	-	-	-	before 2020	-	-	-	-	-	-	0.906694	0.818519	0.795988	1.15295	1.51439	2.11553	1.01134	0.981595	1
CTR16	CTR1	control	-	-	-	before 2020	-	-	-	-	-	-	1.59509	0.821672	0.85776	1.79879	1.16689	1.28097	1.0398	0.961952	1.00464
CTR17	CTR1	control	-	-	-	before 2020	-	-	-	-	-	-	1.29152	1.14462	1.2944	1.38899	1.29663	1.60468	1.19673	1.03121	1.07408
CTR18	CTR1	control	-	-	-	before 2020	-	-	-	-	-	-	1.38929	1.04007	1.09677	1.33275	1.21454	1.23449	1.02462	0.959324	1.08472
CTR19	CTR1	control	-	-	-	before 2020	-	-	-	-	-	-	1.0615	1.08445	1.07487	1.13725	1.19323	1.25608	1.01314	0.968027	1.16684
CTR20	CTR1	control	1974-10-01	45	M	before 2020	-	-	-	-	-	-	1.72292	0.915949	0.870832	1.74657	1.44021	1.447	1.09026	0.97271	1.04868
CTR21	CTR1	control	1990-10-18	26	F	before 2020	-	-	-	-	-	-	0.930387	0.847016	1.19624	1.07781	1.23828	1.5128	0.949765	0.905027	1.42675
CTR22	CTR1	control	1994-02-23	25	F	before 2020	-	-	-	-	-	-	1.0616	0.847581	1.10027	1.23566	1.36961	1.47148	1.00751	0.936999	1.31887
CTR23	CTR1	control	1983-04-05	35	M	before 2020	-	-	-	-	-	-	0.990208	0.824628	0.818322	1.1367	1.22633	1.13336	1.01431	0.951918	1.1616
639769	CTR2	HcovOC43	1985-05-17	34.863	M	2020-03-19	17	-	0.04	NEG	0.04	NEG	1.26623	1.21825	1.35658	1.04778	1.10795	1.18227	1.03346	0.966039	1.56307
639770	CTR2	HcovOC43	1963-02-27	56.9123	M	2020-01-12	30	-	0.03	NEG	0.03	NEG	1.84345	1.52735	1.2641	1.28043	1.22281	1.14834	1.23149	0.908074	1.0713
639771	CTR2	HcovOC43	1940-12-19	79.1068	F	2020-01-08	63	-	0.09	NEG	0.09	NEG	1.15522	1.43889	1.20116	1.3264	1.39105	1.12735	1.11212	0.941543	1.19595
639772	CTR2	HcovNL63	2007-10-26	12.1863	M	2019-12-30	66	-	0.04	NEG	0.04	NEG	0.990675	0.947611	1.02915	0.949897	0.97631	1.09035	0.993829	0.911456	0.998284
639773	CTR2	Hcov229E	1980-04-25	39.5863	M	2019-11-16	118	-	0.03	NEG	0.03	NEG	1.63388	1.48796	1.19987	1.63691	1.53001	1.30406	1.04453	0.965328	1.18609
639774	CTR2	IgM +	1942-11-21	75.726	F	2018-07-25	-	-	0.03	NEG	0.03	NEG	1.5696	1.90005	1.84762	1.6959	2.2115	2.0174	1.12936	1.12137	1.19349
639775	CTR2	IgM +	2014-12-15	3.29589	M	2018-04-01	-	-	0.06	NEG	0.06	NEG	1.89146	1.26764	1.25025	1.85957	1.69819	1.44768	1.14112	1.01524	1.15089
639776	CTR2	IgM +	2013-07-03	4.73699	F	2018-03-28	-	-	0.05	NEG	0.05	NEG	1.80201	1.22995	1.28253	1.30306	1.37956	1.41205	1.04891	0.952873	1.0108
639777	CTR2	IgM +	2009-10-27	8.40548	F	2018-03-22	-	-	0.07	NEG	0.07	NEG	1.34428	1.29803	1.13816	1.47945	1.58007	1.28644	1.37114	1.12932	1.32791
639778	CTR2	IgM +	1999-02-23	19.263	F	2018-05-25	-	-	0.05	NEG	0.05	NEG	1.30505	1.35803	1.31332	1.58332	1.67965	1.47297	1.06843	1.03502	1.42884

## Sheet: AFTER JAN 2020
#Patient	#Cohort	Clinical features	Date of birth	Age	Sex	Date of blood sample	Time from PCR to blood sample	Time from symptoms to blood sample	IgG Beckman	Result Beckman	Total Ab Roche	Result Roche	IgG_S	IgG_E	IgG_M	IgM_S	IgM_E	IgM_M	IgA_S	IgA_E	IgA_M
79798	no symptom	-	1982-04-13	38.4137	F	2020-09-01	-	-	-	-	-	-	1.24071	0.938227	0.924208	2.64876	1.23852	1.28411	0.979154	0.955277	0.909552
79800	no symptom	-	1991-03-31	29.389	M	2020-08-12	-	-	-	-	-	-	1.36851	1.13372	0.897802	1.26645	1.22904	0.991816	0.960312	0.904268	0.983193
79888	no symptom	-	1964-10-10	55.9315	M	2020-09-01	-	-	-	-	-	-	1.23846	1.19364	1.30284	1.45827	1.24731	1.23633	2.60972	1.0755	1.30248
79894	no symptom	contact*	1988-11-21	31.7452	F	2020-08-12	-	118*	-	-	-	-	3.49402	1.36517	1.32069	1.25557	1.7729	1.5055	1.04045	1.0951	1.03134
79896	no symptom	-	1974-10-06	45.937	F	2020-09-01	-	-	-	-	-	-	1.89067	1.06281	1.12375	1.27642	1.21973	1.30717	1.04297	0.996877	1.12616
80156	no symptom	-	1991-02-08	29.526	M	2020-08-11	-	-	-	-	-	-	1.01443	0.925581	1.09811	0.773026	0.773636	0.876577	0.923722	0.930383	0.964894
80168	no symptom	-	1992-01-24	28.6247	M	2020-09-01	-	-	-	-	-	-	1.49728	1.65614	1.57658	1.91445	1.69662	1.51673	1.05928	1.04871	1.08134
80179	no symptom	-	1967-09-01	53.0384	M	2020-09-01	-	-	-	-	-	-	1.7076	1.2921	1.28531	1.65931	1.4431	1.31047	1.06832	1.0348	1.03854
80193	no symptom	-	1995-01-08	25.6082	F	2020-08-11	-	-	-	-	-	-	1.22677	1.11251	0.985837	1.2898	1.33742	1.24404	1.03166	1.04613	1.15229
80200	no symptom	-	1985-01-08	35.6164	F	2020-08-12	-	-	-	-	-	-	1.43614	0.992487	1.2475	1.66145	1.59321	2.46207	0.94214	0.927504	0.927682
80201	no symptom	-	1985-07-22	35.137	F	2020-09-01	-	-	-	-	-	-	1.52862	1.48983	1.49686	1.51428	1.35958	1.22215	1.10571	1.15677	1.14575
80219	no symptom	-	1982-12-27	37.6521	F	2020-08-12	-	-	-	-	-	-	1.50188	1.20365	1.31646	1.46853	1.26041	1.2696	1.05991	1.03409	1.08733
80220	no symptom	-	1995-01-06	25.6712	F	2020-09-01	-	-	-	-	-	-	1.53953	1.52	1.53387	1.85172	1.49587	1.47561	1.00214	1.09942	1.02863
80227	no symptom	-	1996-12-02	23.7068	M	2020-08-11	-	-	-	-	-	-	1.42316	1.44789	1.88142	1.45316	1.53149	1.57313	0.92641	0.948715	0.971875
80228	no symptom	-	1974-03-06	46.4658	M	2020-08-11	-	-	-	-	-	-	1.79058	1.57665	0.947237	1.67497	1.59157	1.15772	1.17647	1.15733	1.14237
84885	no symptom	-	1979-10-17	40.8521	M	2020-08-13	-	-	-	-	-	-	2.06063	0.985832	1.19235	1.66475	1.28126	1.8294	1.02422	0.964839	1.13096
84886	no symptom	-	1991-07-25	29.0685	M	2020-08-11	-	-	-	-	-	-	1.74251	1.19388	1.54519	1.35288	1.41785	1.67684	1.03316	1.00916	1.15378
84896	no symptom	-	1992-08-02	28.0493	F	2020-08-13	-	-	-	-	-	-	3.01956	1.32967	1.47464	1.51624	1.39816	1.51782	1.48848	1.02552	1.08516
84946	no symptom	contact*	1965-07-11	55.0932	F	2020-07-31	-	121*	-	-	-	-	12.6847	1.18148	1.59389	1.86594	1.16186	1.00842	1.99407	1.01898	1.1153
85528	no symptom	-	1975-05-14	45.2466	F	2020-07-31	-	-	-	-	-	-	1.03357	1.00645	0.794388	1.12219	0.992421	0.769842	0.933457	0.934799	0.913547
85529	no symptom	-	1989-01-01	31.6329	F	2020-08-12	-	-	-	-	-	-	2.06582	1.23081	1.15107	1.47393	1.39156	1.24058	1.10689	1.04162	1.06923
85580	no symptom	-	1970-05-10	50.3479	M	2020-09-01	-	-	-	-	-	-	1.31382	1.55517	1.43892	1.43214	1.33861	1.27143	1.03965	1.03007	1.12087
85581	no symptom	-	1985-04-04	35.2137	F	2020-06-12	-	-	-	-	-	-	1.0579	1.12961	1.15831	1.30287	1.31945	1.49487	1.01312	0.992356	1.13086
85582	no symptom	-	1965-05-09	55.1315	F	2020-06-12	-	-	-	-	-	-	1.3709	0.911603	1.05335	1.543	1.25721	1.74304	1.0439	0.95486	1.20656
85619	no symptom	-	1993-12-27	26.6438	F	2020-08-12	-	-	-	-	-	-	1.46132	1.58175	1.91191	1.21848	1.36337	1.33355	0.911711	0.887342	0.923264
85900	no symptom	-	1975-07-26	44.8274	F	2020-05-12	-	-	-	-	-	-	0.749712	0.782645	0.722814	1.34324	1.32302	1.57253	1.01426	0.644097	1.07207
79825	symptoms	cough, contact	1965-05-25	55.2219	F	2020-07-31	-	107	-	-	-	-	7.68906	1.41352	1.59096	4.93966	1.29761	1.16547	1.64984	0.848898	0.982279
79981	symptoms	fever, fatigue	1979-07-13	40.9452	M	2020-06-12	-	118	-	-	-	-	6.44148	1.46501	1.05503	2.39765	1.66517	1.42727	3.50075	1.16435	1.18612
80216	symptoms	fever, fatigue	1990-03-02	30.4877	M	2020-08-19	-	140	-	-	-	-	7.36884	1.30086	1.29582	1.47127	1.18138	0.938344	1.41897	0.963251	0.987517
80328	symptoms	fever, fatigue	1946-05-01	74.126	F	2020-05-28	-	155	-	-	-	-	7.63084	0.974063	1.29476	4.49272	1.32121	1.54425	1.44927	0.984099	1.14425

## Sheet: COVID +
#Patient	#Cohort	Clinical features	Date of birth	Age	Sex	Date of symptoms	Date of PCR test	Date of blood sample	Time from PCR to blood sample	Time from symptoms to blood sample	IgG Beckman	Result Beckman	Total Ab Roche	Result Roche	IgG_S	IgG_E	IgG_M	IgM_S	IgM_E	IgM_M	IgA_S	IgA_E	IgA_M
639064	mild	-	1943-03-15	77.1397	M	2020-03-10	2020-03-11	2020-04-15	35	36	0.21	NEG	0.082	NEG	2.02306	1.14361	1.14937	1.14448	1.01737	1.11252	1.14898	1.08276	1.21719
639220	mild	-	1934-01-24	86.2959	M	-	2020-03-24	2020-04-20	27	-	51.07	POS	86.66	POS	56.5761	1.16607	3.52158	24.3108	1.26812	2.64354	13.9883	1.03157	2.38565
639265	mild	-	1981-10-17	38.5397	F	2020-03-27	2020-03-28	2020-04-22	25	26	8.84	POS	21.91	POS	21.9597	1.22813	1.52026	5.15933	1.29221	1.66622	6.30227	1.01921	1.56344
639301	mild	-	2005-07-24	14.7589	F	2020-04-07	2020-04-08	2020-04-23	15	16	15.57	POS	5.44	POS	59.7527	1.22446	1.11891	8.26976	1.36124	1.28556	4.41096	1.01383	1.09393
639306	mild	-	2020-03-14	0.109589	M	-	2020-04-21	2020-04-23	2	3	1.81	POS	21.17	POS	25.8009	1.11404	1.19741	11.3495	1.18689	1.23503	1.82896	0.983249	1.07312
639311	mild	-	1930-08-05	89.7781	F	-	2020-04-15	2020-04-23	8	9	30.7	POS	59.4	POS	62.5848	0.984766	12.0218	19.4975	1.44686	2.54334	4.44449	1.10447	1.2654
639329	mild	-	1958-07-18	61.811	M	2020-03-28	2020-04-08	2020-04-24	16	16	12.48	POS	2.26	POS	90.6782	1.10069	3.74093	75.5292	1.31565	1.9104	48.3133	1.03429	3.71414
639341	mild	-	2003-11-06	16.4767	F	-	2020-04-09	2020-04-24	15	-	0.12	NEG	1.12	POS	1.88565	1.28096	0.92549	2.04143	1.64027	1.15179	1.39622	0.983609	1.09825
639352	mild	-	1986-06-19	33.874	F	2020-04-06	2020-04-07	2020-04-25	18	19	12.41	POS	21.74	POS	52.0487	1.20648	1.83293	8.1548	1.29147	1.68105	7.75011	0.98654	1.37514
639448	mild	-	1979-01-16	41.3123	F	2020-04-24	2020-04-27	2020-04-29	2	3	0.05	NEG	0.192	NEG	3.9184	1.11621	1.32467	2.84469	1.17669	1.43695	1.34082	0.963092	1.19263
639678	mild	-	1992-05-05	28.0438	F	2020-04-01	2020-04-02	2020-05-14	42	42	2.84	POS	12.5	POS	12.0727	0.958736	4.46422	2.4748	1.23327	1.28892	1.79254	0.976251	1.09126
639727	mild	-	1930-11-27	89.5397	F	-	2020-03-28	2020-05-20	53	-	22.48	POS	149.1	POS	44.3978	1.16305	1.77381	22.6512	1.10861	1.63741	8.3105	1.0107	1.47948
639764	mild	-	1943-08-02	77.1753	F	2020-09-13	2020-09-15	2020-09-15	0	2	0.05	NEG	0.101	NEG	4.06643	1.24274	1.33941	1.88427	1.22163	1.35179	1.45569	0.983347	1.09381
639766	mild	-	1997-04-04	23.463	F	2020-09-07	2020-09-14	2020-09-14	0	7	0.04	NEG	0.101	NEG	1.43078	0.988098	0.890719	1.62452	1.26126	1.03133	1.02542	0.963946	1.01263
639767	mild	-	1988-09-01	32.0466	M	2020-08-21	2020-09-10	2020-09-10	0	20	56.06	POS	36.68	POS	57.3066	1.23873	3.30868	12.7111	1.33291	1.74643	17.3853	0.997065	1.50012
639768	mild	-	1935-12-11	84.8219	F	2020-09-08	2020-09-15	2020-09-15	0	7	0.03	NEG	0.12	NEG	1.54577	0.87471	0.831888	1.69198	1.30202	1.1479	2.07723	0.961457	1.08215
685612	mild	fatigue, anosmia	1972-05-16	48.2411	F	2020-04-01	2020-04-03	2020-07-31	119	121	-	-	-	-	11.9433	1.66729	2.50521	2.63817	1.28985	1.34859	1.97212	1.05354	1.17415
685585	mild	fever, anosmia	1960-04-17	60.3425	F	2020-03-14	2020-03-21	2020-08-05	137	144	-	-	-	-	8.29177	1.38216	1.2673	1.72255	1.2019	1.08962	2.07603	0.928811	0.944244
680371	mild	fatigue, anosmia	1981-09-02	39.0493	F	2020-03-01	2020-03-15	2020-09-10	179	193	-	-	-	-	13.4373	1.30115	1.91361	2.34288	1.23768	1.11147	1.68708	0.891977	0.932509
679852	mild	fever, fatigue, anosmia	1974-12-24	45.6438	F	2020-03-10	2020-03-15	2020-08-04	142	147	-	-	-	-	3.3705	1.26072	1.26495	1.44921	1.13692	0.948401	1.13472	0.994604	1.03573
679853	mild	-	1988-07-28	31.6959	F	2020-03-11	2020-03-13	2020-03-31	18	20	-	-	-	-	10.2941	1.31153	1.7642	9.50125	2.33426	2.14885	1.32142	0.9197	1.25731
79880	mild	cough, anosmia	1992-05-08	28.2986	F	2020-03-16	2020-03-23	2020-08-18	58	155	-	-	-	-	12.6252	1.19749	2.04393	3.77408	1.34042	1.56751	3.33099	1.04478	1.23318
639055	moderate	oxygen therapy (3L)	1950-01-25	70.2685	M	2020-03-19	2020-03-20	2020-04-15	26	27	19.06	POS	76.92	POS	75.9333	0.915086	7.44014	18.172	1.31421	1.93435	37.2943	0.968276	1.26302
639065	moderate	oxygen therapy (2L)	1923-04-19	97.0575	F	2020-04-01	2020-04-08	2020-04-15	7	14	0.51	NEG	0.09	NEG	10.2878	0.964551	0.932368	2.50761	1.25251	1.07506	32.0802	1.14336	1.2286
639088	moderate	oxygen therapy (1L)	1944-01-05	76.3288	F	2020-04-01	2020-04-09	2020-04-15	6	14	18.18	POS	9.69	POS	37.2918	1.09525	1.06916	9.59124	1.23546	1.22936	8.26266	0.869314	2.16463
639105	moderate	oxygen therapy (2L)	1968-09-25	51.5918	M	2020-03-23	2020-04-14	2020-04-16	2	24	0.99	POS	0.828	POS	11.2475	0.905908	1.01685	20.0099	1.12665	1.19177	1.44855	0.985151	0.986579
639139	moderate	oxygen therapy (3L)	1973-07-19	46.7781	M	2020-03-31	2020-04-11	2020-04-17	6	17	30.91	POS	37.07	POS	49.2937	0.810718	2.56387	27.9008	0.951269	1.54222	21.3613	0.977974	1.9071
639149	moderate	oxygen therapy (2L)	1972-12-23	47.3479	M	2020-03-31	2020-04-10	2020-04-17	7	17	36.45	POS	16.12	POS	42.7974	0.880366	4.1919	15.3362	1.07431	1.70654	11.0531	1.16194	1.64044
639169	moderate	oxygen therapy (2L)	1947-03-15	73.1452	M	-	2020-04-03	2020-04-18	15	-	1.41	POS	0.364	NEG	129.958	0.869419	1.36358	50.2741	0.901992	1.47757	13.7485	0.876305	2.49298
639271	moderate	oxygen therapy (2L)	1933-06-03	86.9452	M	2020-03-20	2020-03-27	2020-04-22	26	33	5.41	POS	12.82	POS	8.74349	0.892246	7.00474	1.5939	1.2157	1.65294	4.42195	1.11581	4.21514
639323	moderate	oxygen therapy (4L)	1929-03-04	91.2027	F	2020-03-30	2020-04-17	2020-04-24	7	25	22.52	POS	12.84	POS	34.3288	0.864285	2.80821	13.1216	1.23629	1.18158	20.1897	1.0198	4.24052
639381	moderate	oxygen therapy (4L)	1945-10-08	74.6027	F	2020-04-15	2020-04-17	2020-04-27	10	12	9.67	POS	18.68	POS	24.9555	0.914281	2.6899	25.6814	1.32351	1.29575	15.998	1.1931	1.03909
639387	moderate	lung damages	1952-08-10	67.7589	M	2020-04-04	2020-04-11	2020-04-27	16	23	39.21	POS	69.21	POS	41.5894	1.14926	3.38911	8.8851	1.42511	1.62919	4.44365	1.13203	1.11783
639540	moderate	oxygen therapy (3L)	1936-07-19	83.8493	M	-	2020-04-24	2020-05-04	10	-	4.47	POS	2.87	POS	18.2103	1.06428	1.37731	2.37503	1.17572	1.18728	10.2771	1.0764	1.63782
639765	moderate	oxygen therapy (2L)	1935-05-06	85.4192	M	-	2020-09-14	2020-09-14	0	-	0.07	NEG	0.089	NEG	1.09879	1.02748	1.11997	1.33824	1.34607	1.26584	1.02705	1.06521	1.09158
60842119	moderate	oxygen therapy (4L)	1958-11-05	61.6521	F	2020-04-04	2020-04-19	2020-06-15	57	72	-	-	80.7	POS	37.475	1.35045	17.0382	4.20905	1.36559	4.15186	6.762	1.00748	1.27176
639014	severe	oxygen therapy (6L)	1974-02-05	46.2137	F	2020-03-23	2020-03-30	2020-04-12	19	26	27.67	POS	52.64	POS	29.6861	1.44732	3.72469	5.78534	1.63112	2.34587	7.95953	1.05057	1.6528
639026	severe	oxygen therapy (15L)	1950-06-03	69.9096	M	2020-03-31	2020-04-07	2020-04-13	6	13	18.95	POS	21.79	POS	21.7709	1.19545	9.02131	7.46222	1.39197	2.3604	16.8456	1.13176	2.35601
639035	severe	intubated	1966-02-10	54.2082	M	2020-03-16	2020-03-17	2020-04-13	16	34	40.25	POS	5.84	POS	27.031	1.11247	1.97128	7.03474	1.27346	2.11055	7.04906	1.04663	1.73994
639046	severe	intubated	1948-01-01	72.3342	M	2020-03-21	2020-03-27	2020-04-14	18	24	37.03	POS	24.54	POS	28.1026	1.14015	2.40968	7.80491	1.29311	2.81933	8.5063	1.18416	1.95928
639062	severe	intubated	1946-12-17	73.3781	M	2020-03-21	2020-03-22	2020-04-15	25	26	40.26	POS	118.2	POS	21.9054	1.15867	7.10452	16.5441	1.31875	2.05442	7.22292	1.09584	1.42546
639086	severe	intubated	1947-12-24	72.3589	M	2020-03-15	2020-03-27	2020-04-15	19	31	16.16	POS	22.98	POS	23.6132	1.29651	19.3414	7.21358	1.33739	2.1619	5.59127	0.978402	0.962805
639136	severe	intubated	1974-03-19	46.1123	F	2020-03-18	2020-03-22	2020-04-17	25	29	-	-	44.39	POS	34.4787	1.0115	1.46587	8.08637	1.10752	1.27083	9.03766	1.01771	1.28872
639143	severe	-	1950-06-27	69.8548	M	2020-03-28	2020-04-09	2020-04-17	8	20	44.05	POS	17.29	POS	20.7089	1.22058	2.10815	15.9288	1.28869	1.53496	7.38948	1.02254	1.39202
639155	severe	intubated	1966-02-06	54.2301	F	2020-03-19	2020-03-24	2020-04-17	24	27	33.61	POS	20.49	POS	60.3205	0.756943	1.83429	28.2722	0.99942	1.60217	14.4711	1.01805	1.09839
639162	severe	intubated	1971-12-24	48.3507	F	2020-04-02	2020-04-03	2020-04-18	15	16	74.66	POS	0.647	POS	156.733	1.45838	2.35526	92.3527	1.90703	2.73797	56.2173	0.912188	2.97354
639243	severe	oxygen therapy (12L)	1953-01-01	67.3507	M	2020-04-04	2020-04-15	2020-04-22	7	18	31.47	POS	55.42	POS	43.8639	0.961592	1.76024	12.0124	1.26542	1.5053	33.261	0.785062	3.99344
639287	severe	oxygen therapy (15L)	1945-07-15	74.8247	M	2020-04-08	2020-04-16	2020-04-23	7	15	66.78	POS	11.84	POS	73.2129	1.23929	5.24552	17.5659	1.23659	1.88032	9.762	0.939126	3.0109
639349	severe	oxygen therapy (15L)	1950-09-10	69.6712	M	2020-04-08	2020-04-10	2020-04-25	15	17	31.31	POS	5.99	POS	46.5129	0.740519	1.4634	19.2227	1.04153	1.40551	15.1504	0.800454	1.4309
639396	severe	intubated	1952-12-14	67.4137	M	2020-03-17	2020-03-22	2020-04-27	0	41	20.92	POS	89.32	POS	28.5199	0.862047	2.46501	3.97202	1.07783	1.41057	3.14791	1.07367	1.60312
639521	severe	oxygen therapy (15L)	1942-09-01	77.726	F	2020-03-31	2020-04-09	2020-05-04	25	34	57.11	POS	17.75	POS	64.4383	1.08522	6.3002	15.8039	1.19732	2.07052	11.9446	1.06908	4.05105
